# Supplementary material for: An attempt to identify brain tumour tissue in neurosurgery by mechanical indentation measurements
Source: Acta Neurochir (Wien). 2024 Aug 21;166(1):343. doi: 10.1007/s00701-024-06218-4 (PMC11339078; doi:10.1007/s00701-024-06218-4)
Supplement: Supplementary file 1 — Supplementary file1 (XLSX 10 KB) [file 701_2024_6218_MOESM1_ESM.xlsx]

## Sheet: Sheet1
ID	Entity	WHO Grad
1	Meningioma	1
2	Fibrocytic meningioma	1
3	Fibrocytic meningioma	1
4	Meningotheliomatous meningioma	1
5	Meningotheliomatous meningioma	1
6	Meningotheliomatous meningioma	1
7	Meningotheliomatous meningioma	1
8	Anaplastic oligodendroglioma	3
10	Meningioma	1
11	Glioblastoma	4
13	Glioblastoma	4
13	Meningotheliomatous meningioma	1
12	Meningotheliomatous meningioma	1
14	Glioblastoma	4
15	Metastasis Neuroendocrine-Ca. Lung
16	Glioblastoma	4
17	Glioblastoma	4
18	Diffuse astrocytoma	2
19	Diffuse astrocytoma	2
20	Glioblastoma	4
22	Glioblastoma	4
23	Glioblastoma	4
24	Atypical meningioma	2
25	Glioblastoma	4
26	Atypical meningioma	2
27	Glioblastoma	4
28	Anaplastic oligodendroglioma	3
29	Glioblastoma	4
30	Glioblastoma	4
32	Meningioma	1
33	Meningotheliomatous meningioma	1
37	Glioblastoma	4
38	Glioblastoma	4
40	Diffuse astrocytoma	2
41	Glioblastoma	4
42	Glioblastoma	4
44	Meningotheliomatous meningioma	1
45	Glioblastoma	4
46	Anaplastic meningioma	1
47	Anaplastic astrocytoma	3
48	Glioblastoma	4
50	Metastasis small cell adeno-ca. Lung
51	Malignant astrocytoma	4
52	Metastasis adeno-ca. oesophagus
53	Meningioma	1
54	Glioblastoma	4
55	Atypical meningioma	2
56	Glioblastoma	4
57	Atypical meningioma	2
58	Metastasis
59	Meningotheliomatous meningioma	1
60	Metastasis adeno-ca. oesophagus
62	Glioblastoma	4
64	Rhabdoid meningioma	1
65	Meningotheliomatous meningioma	1
66	Atypical meningioma	2
67	healthy
69	Atypical meningioma	2
70	Metastasis Mamma-Ca.
71	Fibrocytic meningioma	1
72	Meningioma
73	Meningioma
75	Metastasis melanoma
76	Choroidean meningioma	2
77	Atypical meningioma	2
78	Meningioma	2
80	Glioblastoma	4
81	Glioblastoma	4
82	Glioblastoma	4
85	Glioblastoma	4
88	Atypical meningioma	2
89	Meningotheliomatous meningioma	1
92	Meningotheliomatous meningioma	1
93	Meningotheliomatous meningioma	1
